# Supplementary material for: Identifying and Avoiding Risk of Bias in Caries Diagnostic Studies
Source: J Clin Med. 2021 Jul 22;10(15):3223. doi: 10.3390/jcm10153223 (PMC8347423; doi:10.3390/jcm10153223)
Supplement: Supplementary file 1 [file jcm-10-03223-s001.zip]

Archive with 1 entries (1 files):
- jcm-1250982-supplementary.pdf
